# Supplementary material for: Damage-free light-induced assembly of intestinal bacteria with a bubble-mimetic substrate
Source: Commun Biol. 2021 Mar 22;4:385. doi: 10.1038/s42003-021-01807-w (PMC7985151; doi:10.1038/s42003-021-01807-w)
Supplement: Supplementary file 4 — Supplementary Data 1 [file 42003_2021_1807_MOESM4_ESM.xlsx]

## Sheet: Fig.2 e
	bubble mimetic substrate
		survivalrate[%]
	Laser power[mW]	n=1	n=2	n=3	average	standard deviation
	17	97.9219	98.6106	98.6066	98.3797	0.396472
	27	96.6883	95.8014	96.5633	96.351	0.480026
	37	98.0249	99.5122	95.8659	97.801	1.83342
	47	99.8073	98.1832	98.3152	98.7686	0.902011
	57	98.8529	97.4917	99.4983	98.6143	1.02434
	flat substrate
		survivalrate[%]
	Laser power[mW]	n=1	n=2	n=3	average	SD
	47	86.2751	82.3866	73.22	80.6273	6.70302
	57	81.5506	73.797	74.1586	76.5021	4.3759
	67	74.3486	65.6548	74.0889	71.3641	4.94613
	77	68.4902	78.6134	75.494	74.1992	5.18432
	87	76.5457	70.3292	75.6308	74.1685	3.3563
	97	73.4924	66.9321	69.0111	69.8119	3.35265

## Sheet: Fig.3 a
	1.43x10^8 cells/mL
		the number of assembled bacteria [cells]
	laser power [mW]	n=1	n=2	n=3	average	SD
	17	32504.5	33529.3	28416.6	31483.5	2704.93
	27	34111.6	44104	38292.6	38836.1	5018.33
	37	22407.2	23874.6	20846.6	22376.2	1514.24
	47	18133.1	15384.6	11751	15089.6	3201.26
	57	17259.6	17643.9	13928.8	16277.5	2043.04
	7.15x10^7 cells/mL
		the number of assembled bacteria [cells]
	laser power [mW]	n=1	n=2	n=3	average	SD
	17	14837.2	11879.1	18610.6	15109	3373.96
	27	13637.7	36091.5	24422	24717	11229.8
	37	31165.1	20497.3	21988	24550.1	5777.06
	47	9538.21	13952.1	20124.6	14538.3	5317.47
	57	14744	13311.6	15198.2	14418	984.704
	1.43x10^7 cells/mL
		the number of assembled bacteria [cells]
	laser power [mW]	n=1	n=2	n=3
	17	4507.07	7220.62	8536.64	6754.78	2054.78
	27	6230.7	3587.02	4064.51	4627.41	1408.87
	37	2026.43	2841.66	4926.33	3264.81	1495.54
	47	8303.72	4984.56	3656.9	5648.39	2393.48
	57	8268.78	7849.52	8152.32	8090.2	216.422

## Sheet: Fig. 3 b
	1.43x10^8 cells/mL
		assembly efficiency
	laser power [mW]	n=1	n=2	n=3	average	standard deviation
	17	0.00227304	0.00234471	0.00198718	0.00220164	0.000189156
	27	0.00238543	0.0030842	0.0026778	0.00271581	0.000350932
	37	0.00156694	0.00166956	0.00145781	0.00156477	0.000105891
	47	0.00126805	0.00107585	0.000821747	0.00105521	0.000223865
	57	0.00120697	0.00123384	0.000974043	0.00113828	0.00014287
	7.15x10^7 cells/mL
		assembly efficiency
	laser power [mW]	n=1	n=2	n=3	average	standard deviation
	17	0.00207514	0.00166141	0.00260288	0.00211314	0.000471883
	27	0.00190737	0.00504776	0.00341567	0.00345693	0.0015706
	37	0.00435876	0.00286675	0.00307524	0.00343358	0.000807981
	47	0.00133402	0.00195134	0.00281463	0.00203333	0.000743702
	57	0.0020621	0.00186176	0.00212563	0.0020165	0.000137721
	1.43x10^7 cells/mL
		assembly efficiency
	laser power [mW]	n=1	n=2	n=3	average	standard deviation
	17	0.00315179	0.00504939	0.00596968	0.00472362	0.00143691
	27	0.00435713	0.00250841	0.00284232	0.00323595	0.000985221
	37	0.00141709	0.00198718	0.00344499	0.00228308	0.00104583
	47	0.0058068	0.00348571	0.00255727	0.00394992	0.00167376
	57	0.00578236	0.00548917	0.00570092	0.00565749	0.000151344

## Sheet: Fig. 4 d
	z [µm]	u_r(z) [µm/s]
	0
	0.1	-0.029345
	0.2	-0.05868
	0.3	-0.088006
	0.4	-0.11732
	0.5	-0.14663
	0.6	-0.17593
	0.7	-0.20522
	0.8	-0.2345
	0.9	-0.26377
	1	-0.29303
	1.1	-0.32228
	1.2	-0.35152
	1.3	-0.38075
	1.4	-0.40998
	1.5	-0.43919
	1.6	-0.4684
	1.7	-0.4976
	1.8	-0.52678
	1.9	-0.55596
	2	-0.58513
	2.1	-0.61429
	2.2	-0.64345
	2.3	-0.67259
	2.4	-0.70173
	2.5	-0.73085
	2.6	-0.75997
	2.7	-0.78908
	2.8	-0.81818
	2.9	-0.84727
	3	-0.87635
	3.1	-0.90543
	3.2	-0.93449
	3.3	-0.96355
	3.4	-0.9926
	3.5	-1.0216
	3.6	-1.0507
	3.7	-1.0797
	3.8	-1.1087
	3.9	-1.1377
	4	-1.1667
	4.1	-1.1957
	4.2	-1.2247
	4.3	-1.2537
	4.4	-1.2826
	4.5	-1.3116
	4.6	-1.3405
	4.7	-1.3695
	4.8	-1.3984
	4.9	-1.4273
	5	-1.4562
	5.1	-1.4851
	5.2	-1.514
	5.3	-1.5429
	5.4	-1.5718
	5.5	-1.6007
	5.6	-1.6296
	5.7	-1.6584
	5.8	-1.6873
	5.9	-1.7161
	6	-1.7449
	6.1	-1.7738
	6.2	-1.8026
	6.3	-1.8314
	6.4	-1.8602
	6.5	-1.889
	6.6	-1.9178
	6.7	-1.9466
	6.8	-1.9754
	6.9	-2.0041
	7	-2.0329
	7.1	-2.0616
	7.2	-2.0904
	7.3	-2.1191
	7.4	-2.1478
	7.5	-2.1766
	7.6	-2.2053
	7.7	-2.234
	7.8	-2.2627
	7.9	-2.2914
	8	-2.32
	8.1	-2.3487
	8.2	-2.3774
	8.3	-2.406
	8.4	-2.4347
	8.5	-2.4633
	8.6	-2.492
	8.7	-2.5206
	8.8	-2.5492
	8.9	-2.5779
	9	-2.6065
	9.1	-2.6351
	9.2	-2.6637
	9.3	-2.6923
	9.4	-2.7208
	9.5	-2.7494
	9.6	-2.778
	9.7	-2.8065
	9.8	-2.8351
	9.9	-2.8636
	10	-2.8922
	10.1	-2.9207
	10.2	-2.9492
	10.3	-2.9778
	10.4	-3.0063
	10.5	-3.0348
	10.6	-3.0633
	10.7	-3.0918
	10.8	-3.1202
	10.9	-3.1487
	11	-3.1772
	11.1	-3.2057
	11.2	-3.2341
	11.3	-3.2626
	11.4	-3.291
	11.5	-3.3194
	11.6	-3.3479
	11.7	-3.3763
	11.8	-3.4047
	11.9	-3.4331
	12	-3.4615
	12.1	-3.4899
	12.2	-3.5183
	12.3	-3.5467
	12.4	-3.5751
	12.5	-3.6034
	12.6	-3.6318
	12.7	-3.6601
	12.8	-3.6885
	12.9	-3.7168
	13	-3.7452
	13.1	-3.7735
	13.2	-3.8018
	13.3	-3.8301
	13.4	-3.8584
	13.5	-3.8867
	13.6	-3.915
	13.7	-3.9433
	13.8	-3.9716
	13.9	-3.9999
	14	-4.0282
	14.1	-4.0564
	14.2	-4.0847
	14.3	-4.1129
	14.4	-4.1412
	14.5	-4.1694
	14.6	-4.1977
	14.7	-4.2259
	14.8	-4.2541
	14.9	-4.2824
	15	-4.3106
	15.1	-4.3388
	15.2	-4.367
	15.3	-4.3952
	15.4	-4.4233
	15.5	-4.4515
	15.6	-4.4797
	15.7	-4.5079
	15.8	-4.536
	15.9	-4.5642
	16	-4.5923
	16.1	-4.6205
	16.2	-4.6486
	16.3	-4.6767
	16.4	-4.7049
	16.5	-4.733
	16.6	-4.7611
	16.7	-4.7892
	16.8	-4.8173
	16.9	-4.8454
	17	-4.8735
	17.1	-4.9016
	17.2	-4.9296
	17.3	-4.9577
	17.4	-4.9858
	17.5	-5.0138
	17.6	-5.0419
	17.7	-5.0699
	17.8	-5.098
	17.9	-5.126
	18	-5.154
	18.1	-5.182
	18.2	-5.2101
	18.3	-5.2381
	18.4	-5.2661
	18.5	-5.2941
	18.6	-5.3221
	18.7	-5.3501
	18.8	-5.378
	18.9	-5.406
	19	-5.434
	19.1	-5.4619
	19.2	-5.4899
	19.3	-5.5178
	19.4	-5.5458
	19.5	-5.5737
	19.6	-5.6017
	19.7	-5.6296
	19.8	-5.6575
	19.9	-5.6854
	20	-5.7133
	20.1	-5.7413
	20.2	-5.7692
	20.3	-5.797
	20.4	-5.8249
	20.5	-5.8528
	20.6	-5.8807
	20.7	-5.9086
	20.8	-5.9364
	20.9	-5.9643
	21	-5.9922
	21.1	-6.02
	21.2	-6.0478
	21.3	-6.0757
	21.4	-6.1035
	21.5	-6.1313
	21.6	-6.1592
	21.7	-6.187
	21.8	-6.2148
	21.9	-6.2426
	22	-6.2704
	22.1	-6.2982
	22.2	-6.326
	22.3	-6.3538
	22.4	-6.3816
	22.5	-6.4093
	22.6	-6.4371
	22.7	-6.4649
	22.8	-6.4926
	22.9	-6.5204
	23	-6.5481
	23.1	-6.5759
	23.2	-6.6036
	23.3	-6.6313
	23.4	-6.6591
	23.5	-6.6868
	23.6	-6.7145
	23.7	-6.7422
	23.8	-6.7699
	23.9	-6.7976
	24	-6.8253
	24.1	-6.853
	24.2	-6.8807
	24.3	-6.9084
	24.4	-6.936
	24.5	-6.9637
	24.6	-6.9914
	24.7	-7.019
	24.8	-7.0467
	24.9	-7.0743
	25	-7.1019
	25.1	-7.1296
	25.2	-7.1572
	25.3	-7.1848
	25.4	-7.2124
	25.5	-7.2401
	25.6	-7.2677
	25.7	-7.2953
	25.8	-7.3229
	25.9	-7.3505
	26	-7.378
	26.1	-7.4056
	26.2	-7.4332
	26.3	-7.4608
	26.4	-7.4883
	26.5	-7.5159
	26.6	-7.5435
	26.7	-7.571
	26.8	-7.5986
	26.9	-7.6261
	27	-7.6536
	27.1	-7.6812
	27.2	-7.7087
	27.3	-7.7362
	27.4	-7.7637
	27.5	-7.7912
	27.6	-7.8187
	27.7	-7.8462
	27.8	-7.8737
	27.9	-7.9012
	28	-7.9287
	28.1	-7.9562
	28.2	-7.9837
	28.3	-8.0111
	28.4	-8.0386
	28.5	-8.066
	28.6	-8.0935
	28.7	-8.1209
	28.8	-8.1484
	28.9	-8.1758
	29	-8.2033
	29.1	-8.2307
	29.2	-8.2581
	29.3	-8.2855
	29.4	-8.3129
	29.5	-8.3403
	29.6	-8.3677
	29.7	-8.3951
	29.8	-8.4225
	29.9	-8.4499
	30	-8.4773
	30.1	-8.5047
	30.2	-8.532
	30.3	-8.5594
	30.4	-8.5868
	30.5	-8.6141
	30.6	-8.6415
	30.7	-8.6688
	30.8	-8.6961
	30.9	-8.7235
	31	-8.7508
	31.1	-8.7781
	31.2	-8.8054
	31.3	-8.8328
	31.4	-8.8601
	31.5	-8.8874
	31.6	-8.9147
	31.7	-8.9419
	31.8	-8.9692
	31.9	-8.9965
	32	-9.0238
	32.1	-9.0511
	32.2	-9.0783
	32.3	-9.1056
	32.4	-9.1328
	32.5	-9.1601
	32.6	-9.1873
	32.7	-9.2146
	32.8	-9.2418
	32.9	-9.269
	33	-9.2963
	33.1	-9.3235
	33.2	-9.3507
	33.3	-9.3779
	33.4	-9.4051
	33.5	-9.4323
	33.6	-9.4595
	33.7	-9.4867
	33.8	-9.5139
	33.9	-9.5411
	34	-9.5682
	34.1	-9.5954
	34.2	-9.6226
	34.3	-9.6497
	34.4	-9.6769
	34.5	-9.704
	34.6	-9.7312
	34.7	-9.7583
	34.8	-9.7855
	34.9	-9.8126
	35	-9.8397
	35.1	-9.8668
	35.2	-9.8939
	35.3	-9.921
	35.4	-9.9481
	35.5	-9.9752
	35.6	-10.002
	35.7	-10.029
	35.8	-10.057
	35.9	-10.084
	36	-10.111
	36.1	-10.138
	36.2	-10.165
	36.3	-10.192
	36.4	-10.219
	36.5	-10.246
	36.6	-10.273
	36.7	-10.3
	36.8	-10.327
	36.9	-10.354
	37	-10.381
	37.1	-10.408
	37.2	-10.435
	37.3	-10.462
	37.4	-10.489
	37.5	-10.516
	37.6	-10.543
	37.7	-10.57
	37.8	-10.597
	37.9	-10.624
	38	-10.651
	38.1	-10.678
	38.2	-10.705
	38.3	-10.732
	38.4	-10.759
	38.5	-10.786
	38.6	-10.813
	38.7	-10.84
	38.8	-10.867
	38.9	-10.893
	39	-10.92
	39.1	-10.947
	39.2	-10.974
	39.3	-11.001
	39.4	-11.028
	39.5	-11.055
	39.6	-11.082
	39.7	-11.109
	39.8	-11.136
	39.9	-11.162
	40	-11.189
	40.1	-11.216
	40.2	-11.243
	40.3	-11.27
	40.4	-11.297
	40.5	-11.323
	40.6	-11.35
	40.7	-11.377
	40.8	-11.404
	40.9	-11.431
	41	-11.458
	41.1	-11.484
	41.2	-11.511
	41.3	-11.538
	41.4	-11.565
	41.5	-11.592
	41.6	-11.618
	41.7	-11.645
	41.8	-11.672
	41.9	-11.699
	42	-11.725
	42.1	-11.752
	42.2	-11.779
	42.3	-11.806
	42.4	-11.832
	42.5	-11.859
	42.6	-11.886
	42.7	-11.913
	42.8	-11.939
	42.9	-11.966
	43	-11.993
	43.1	-12.019
	43.2	-12.046
	43.3	-12.073
	43.4	-12.099
	43.5	-12.126
	43.6	-12.153
	43.7	-12.179
	43.8	-12.206
	43.9	-12.233
	44	-12.259
	44.1	-12.286
	44.2	-12.313
	44.3	-12.339
	44.4	-12.366
	44.5	-12.393
	44.6	-12.419
	44.7	-12.446
	44.8	-12.472
	44.9	-12.499
	45	-12.526
	45.1	-12.552
	45.2	-12.579
	45.3	-12.605
	45.4	-12.632
	45.5	-12.658
	45.6	-12.685
	45.7	-12.712
	45.8	-12.738
	45.9	-12.765
	46	-12.791
	46.1	-12.818
	46.2	-12.844
	46.3	-12.871
	46.4	-12.897
	46.5	-12.924
	46.6	-12.95
	46.7	-12.977
	46.8	-13.003
	46.9	-13.03
	47	-13.056
	47.1	-13.083
	47.2	-13.109
	47.3	-13.136
	47.4	-13.162
	47.5	-13.189
	47.6	-13.215
	47.7	-13.241
	47.8	-13.268
	47.9	-13.294
	48	-13.321
	48.1	-13.347
	48.2	-13.374
	48.3	-13.4
	48.4	-13.426
	48.5	-13.453
	48.6	-13.479
	48.7	-13.505
	48.8	-13.532
	48.9	-13.558
	49	-13.585
	49.1	-13.611
	49.2	-13.637
	49.3	-13.664
	49.4	-13.69
	49.5	-13.716
	49.6	-13.743
	49.7	-13.769
	49.8	-13.795
	49.9	-13.822
	50	-13.848
	50.1	-13.874
	50.2	-13.9
	50.3	-13.927
	50.4	-13.953
	50.5	-13.979
	50.6	-14.006
	50.7	-14.032
	50.8	-14.058
	50.9	-14.084
	51	-14.111
	51.1	-14.137
	51.2	-14.163
	51.3	-14.189
	51.4	-14.216
	51.5	-14.242
	51.6	-14.268
	51.7	-14.294
	51.8	-14.32
	51.9	-14.347
	52	-14.373
	52.1	-14.399
	52.2	-14.425
	52.3	-14.451
	52.4	-14.477
	52.5	-14.504
	52.6	-14.53
	52.7	-14.556
	52.8	-14.582
	52.9	-14.608
	53	-14.634
	53.1	-14.66
	53.2	-14.687
	53.3	-14.713
	53.4	-14.739
	53.5	-14.765
	53.6	-14.791
	53.7	-14.817
	53.8	-14.843
	53.9	-14.869
	54	-14.895
	54.1	-14.921
	54.2	-14.947
	54.3	-14.973
	54.4	-14.999
	54.5	-15.025
	54.6	-15.051
	54.7	-15.077
	54.8	-15.103
	54.9	-15.129
	55	-15.155
	55.1	-15.181
	55.2	-15.207
	55.3	-15.233
	55.4	-15.259
	55.5	-15.285
	55.6	-15.311
	55.7	-15.337
	55.8	-15.363
	55.9	-15.389
	56	-15.415
	56.1	-15.441
	56.2	-15.467
	56.3	-15.493
	56.4	-15.519
	56.5	-15.545
	56.6	-15.57
	56.7	-15.596
	56.8	-15.622
	56.9	-15.648
	57	-15.674
	57.1	-15.7
	57.2	-15.726
	57.3	-15.751
	57.4	-15.777
	57.5	-15.803
	57.6	-15.829
	57.7	-15.855
	57.8	-15.881
	57.9	-15.906
	58	-15.932
	58.1	-15.958
	58.2	-15.984
	58.3	-16.01
	58.4	-16.035
	58.5	-16.061
	58.6	-16.087
	58.7	-16.113
	58.8	-16.138
	58.9	-16.164
	59	-16.19
	59.1	-16.215
	59.2	-16.241
	59.3	-16.267
	59.4	-16.293
	59.5	-16.318
	59.6	-16.344
	59.7	-16.37
	59.8	-16.395
	59.9	-16.421
	60	-16.447
	60.1	-16.472
	60.2	-16.498
	60.3	-16.523
	60.4	-16.549
	60.5	-16.575
	60.6	-16.6
	60.7	-16.626
	60.8	-16.652
	60.9	-16.677
	61	-16.703
	61.1	-16.728
	61.2	-16.754
	61.3	-16.779
	61.4	-16.805
	61.5	-16.831
	61.6	-16.856
	61.7	-16.882
	61.8	-16.907
	61.9	-16.933
	62	-16.958
	62.1	-16.984
	62.2	-17.009
	62.3	-17.035
	62.4	-17.06
	62.5	-17.086
	62.6	-17.111
	62.7	-17.136
	62.8	-17.162
	62.9	-17.187
	63	-17.213
	63.1	-17.238
	63.2	-17.264
	63.3	-17.289
	63.4	-17.314
	63.5	-17.34
	63.6	-17.365
	63.7	-17.391
	63.8	-17.416
	63.9	-17.441
	64	-17.467
	64.1	-17.492
	64.2	-17.517
	64.3	-17.543
	64.4	-17.568
	64.5	-17.593
	64.6	-17.619
	64.7	-17.644
	64.8	-17.669
	64.9	-17.694
	65	-17.72
	65.1	-17.745
	65.2	-17.77
	65.3	-17.795
	65.4	-17.821
	65.5	-17.846
	65.6	-17.871
	65.7	-17.896
	65.8	-17.922
	65.9	-17.947
	66	-17.972
	66.1	-17.997
	66.2	-18.022
	66.3	-18.048
	66.4	-18.073
	66.5	-18.098
	66.6	-18.123
	66.7	-18.148
	66.8	-18.173
	66.9	-18.198
	67	-18.224
	67.1	-18.249
	67.2	-18.274
	67.3	-18.299
	67.4	-18.324
	67.5	-18.349
	67.6	-18.374
	67.7	-18.399
	67.8	-18.424
	67.9	-18.449
	68	-18.474
	68.1	-18.499
	68.2	-18.524
	68.3	-18.549
	68.4	-18.574
	68.5	-18.599
	68.6	-18.624
	68.7	-18.649
	68.8	-18.674
	68.9	-18.699
	69	-18.724
	69.1	-18.749
	69.2	-18.774
	69.3	-18.799
	69.4	-18.824
	69.5	-18.849
	69.6	-18.874
	69.7	-18.899
	69.8	-18.923
	69.9	-18.948
	70	-18.973
	70.1	-18.998
	70.2	-19.023
	70.3	-19.048
	70.4	-19.073
	70.5	-19.097
	70.6	-19.122
	70.7	-19.147
	70.8	-19.172
	70.9	-19.197
	71	-19.221
	71.1	-19.246
	71.2	-19.271
	71.3	-19.296
	71.4	-19.32
	71.5	-19.345
	71.6	-19.37
	71.7	-19.394
	71.8	-19.419
	71.9	-19.444
	72	-19.469
	72.1	-19.493
	72.2	-19.518
	72.3	-19.543
	72.4	-19.567
	72.5	-19.592
	72.6	-19.616
	72.7	-19.641
	72.8	-19.666
	72.9	-19.69
	73	-19.715
	73.1	-19.739
	73.2	-19.764
	73.3	-19.789
	73.4	-19.813
	73.5	-19.838
	73.6	-19.862
	73.7	-19.887
	73.8	-19.911
	73.9	-19.936
	74	-19.96
	74.1	-19.985
	74.2	-20.009
	74.3	-20.034
	74.4	-20.058
	74.5	-20.083
	74.6	-20.107
	74.7	-20.132
	74.8	-20.156
	74.9	-20.18
	75	-20.205
	75.1	-20.229
	75.2	-20.254
	75.3	-20.278
	75.4	-20.302
	75.5	-20.327
	75.6	-20.351
	75.7	-20.375
	75.8	-20.4
	75.9	-20.424
	76	-20.448
	76.1	-20.473
	76.2	-20.497
	76.3	-20.521
	76.4	-20.545
	76.5	-20.57
	76.6	-20.594
	76.7	-20.618
	76.8	-20.642
	76.9	-20.667
	77	-20.691
	77.1	-20.715
	77.2	-20.739
	77.3	-20.763
	77.4	-20.788
	77.5	-20.812
	77.6	-20.836
	77.7	-20.86
	77.8	-20.884
	77.9	-20.908
	78	-20.932
	78.1	-20.957
	78.2	-20.981
	78.3	-21.005
	78.4	-21.029
	78.5	-21.053
	78.6	-21.077
	78.7	-21.101
	78.8	-21.125
	78.9	-21.149
	79	-21.173
	79.1	-21.197
	79.2	-21.221
	79.3	-21.245
	79.4	-21.269
	79.5	-21.293
	79.6	-21.317
	79.7	-21.341
	79.8	-21.365
	79.9	-21.389
	80	-21.413
	80.1	-21.436
	80.2	-21.46
	80.3	-21.484
	80.4	-21.508
	80.5	-21.532
	80.6	-21.556
	80.7	-21.58
	80.8	-21.603
	80.9	-21.627
	81	-21.651
	81.1	-21.675
	81.2	-21.699
	81.3	-21.722
	81.4	-21.746
	81.5	-21.77
	81.6	-21.794
	81.7	-21.817
	81.8	-21.841
	81.9	-21.865
	82	-21.888
	82.1	-21.912
	82.2	-21.936
	82.3	-21.959
	82.4	-21.983
	82.5	-22.007
	82.6	-22.03
	82.7	-22.054
	82.8	-22.078
	82.9	-22.101
	83	-22.125
	83.1	-22.148
	83.2	-22.172
	83.3	-22.195
	83.4	-22.219
	83.5	-22.242
	83.6	-22.266
	83.7	-22.289
	83.8	-22.313
	83.9	-22.336
	84	-22.36
	84.1	-22.383
	84.2	-22.407
	84.3	-22.43
	84.4	-22.454
	84.5	-22.477
	84.6	-22.5
	84.7	-22.524
	84.8	-22.547
	84.9	-22.571
	85	-22.594
	85.1	-22.617
	85.2	-22.641
	85.3	-22.664
	85.4	-22.687
	85.5	-22.71
	85.6	-22.734
	85.7	-22.757
	85.8	-22.78
	85.9	-22.804
	86	-22.827
	86.1	-22.85
	86.2	-22.873
	86.3	-22.896
	86.4	-22.92
	86.5	-22.943
	86.6	-22.966
	86.7	-22.989
	86.8	-23.012
	86.9	-23.035
	87	-23.059
	87.1	-23.082
	87.2	-23.105
	87.3	-23.128
	87.4	-23.151
	87.5	-23.174
	87.6	-23.197
	87.7	-23.22
	87.8	-23.243
	87.9	-23.266
	88	-23.289
	88.1	-23.312
	88.2	-23.335
	88.3	-23.358
	88.4	-23.381
	88.5	-23.404
	88.6	-23.427
	88.7	-23.45
	88.8	-23.473
	88.9	-23.496
	89	-23.519
	89.1	-23.541
	89.2	-23.564
	89.3	-23.587
	89.4	-23.61
	89.5	-23.633
	89.6	-23.656
	89.7	-23.678
	89.8	-23.701
	89.9	-23.724
	90	-23.747
	90.1	-23.769
	90.2	-23.792
	90.3	-23.815
	90.4	-23.838
	90.5	-23.86
	90.6	-23.883
	90.7	-23.906
	90.8	-23.928
	90.9	-23.951
	91	-23.974
	91.1	-23.996
	91.2	-24.019
	91.3	-24.042
	91.4	-24.064
	91.5	-24.087
	91.6	-24.109
	91.7	-24.132
	91.8	-24.154
	91.9	-24.177
	92	-24.199
	92.1	-24.222
	92.2	-24.244
	92.3	-24.267
	92.4	-24.289
	92.5	-24.312
	92.6	-24.334
	92.7	-24.357
	92.8	-24.379
	92.9	-24.401
	93	-24.424
	93.1	-24.446
	93.2	-24.469
	93.3	-24.491
	93.4	-24.513
	93.5	-24.536
	93.6	-24.558
	93.7	-24.58
	93.8	-24.602
	93.9	-24.625
	94	-24.647
	94.1	-24.669
	94.2	-24.691
	94.3	-24.714
	94.4	-24.736
	94.5	-24.758
	94.6	-24.78
	94.7	-24.802
	94.8	-24.825
	94.9	-24.847
	95	-24.869
	95.1	-24.891
	95.2	-24.913
	95.3	-24.935
	95.4	-24.957
	95.5	-24.979
	95.6	-25.001
	95.7	-25.023
	95.8	-25.045
	95.9	-25.067
	96	-25.089
	96.1	-25.111
	96.2	-25.133
	96.3	-25.155
	96.4	-25.177
	96.5	-25.199
	96.6	-25.221
	96.7	-25.243
	96.8	-25.265
	96.9	-25.287
	97	-25.309
	97.1	-25.33
	97.2	-25.352
	97.3	-25.374
	97.4	-25.396
	97.5	-25.418
	97.6	-25.439
	97.7	-25.461
	97.8	-25.483
	97.9	-25.505
	98	-25.526
	98.1	-25.548
	98.2	-25.57
	98.3	-25.592
	98.4	-25.613
	98.5	-25.635
	98.6	-25.657
	98.7	-25.678
	98.8	-25.7
	98.9	-25.721
	99	-25.743
	99.1	-25.765
	99.2	-25.786
	99.3	-25.808
	99.4	-25.829
	99.5	-25.851
	99.6	-25.872
	99.7	-25.894
	99.8	-25.915
	99.9	-25.937
	100	-25.958

## Sheet: Fig 5
	100 µm								100 µm
		assembly efficiency								the number of assembled particles
	laser irradiation time [s]	n=1	n=2	n=3	average	standard deviation			laser irradiation time [s]	n=1	n=2	n=3	average	standard deviation
	0	2.09637e-05	2.56044e-05	1.99529e-05	2.21737e-05	3.01378e-06			0	95.3847	116.5	90.7857	100.89	13.7127
	30	7.79037e-05	9.6562e-05	6.25746e-05	7.90134e-05	1.70209e-05			30	354.462	439.357	284.714	359.511	77.445
	60	0.000142976	0.000174929	0.000122276	0.000146727	2.65262e-05			60	650.539	795.929	556.357	667.608	120.694
	90	0.000208166	0.000267284	0.00017022	0.000215223	4.89155e-05			90	947.154	1216.14	774.5	979.266	222.566
	120	0.000261437	0.000339969	0.000213752	0.000271719	6.37334e-05			120	1189.54	1546.86	972.571	1236.32	289.987
	150	0.000316399	0.000409058	0.00025898	0.000328146	7.57256e-05			150	1439.62	1861.21	1178.36	1493.06	344.552
	180	0.000362855	0.000456295	0.000278414	0.000365855	8.89783e-05			180	1650.99	2076.14	1266.79	1664.64	404.851
	210	0.000374658	0.000478618	0.000314333	0.000389203	8.31031e-05			210	1704.69	2177.71	1430.21	1770.87	378.119
	240	0.00038634	0.00048719	0.000343108	0.000405546	7.3936e-05			240	1757.85	2216.71	1561.14	1845.23	336.409
	270	0.000415858	0.000486688	0.000361287	0.000421278	6.28756e-05			270	1892.15	2214.43	1643.86	1916.81	286.084
	300	0.000406509	0.000462543	0.000356797	0.000408617	5.29043e-05			300	1849.62	2104.57	1623.43	1859.21	240.715
	50 µm								50 µm
		assembly efficiency								the number of assembled particles
	laser irradiation time [s]	n=1	n=2	n=3	average	standard deviation			laser irradiation time [s]	n=1	n=2	n=3	average	standard deviation
	0	1.34454e-05	2.44294e-05	1.49789e-05	1.76179e-05	5.94858e-06			0	61.1765	111.154	68.1539	80.1614	27.0661
	30	1.94958e-05	3.76501e-05	2.05748e-05	2.59069e-05	1.01842e-05			30	88.7059	171.308	93.6154	117.876	46.338
	60	2.84034e-05	5.36264e-05	2.60524e-05	3.60274e-05	1.52864e-05			60	129.235	244	118.539	163.925	69.5533
	90	3.67162e-05	7.00254e-05	3.4421e-05	4.70542e-05	1.99267e-05			90	167.059	318.616	156.615	214.097	90.6665
	120	4.71493e-05	9.67371e-05	4.66103e-05	6.34989e-05	2.87864e-05			120	214.529	440.154	212.077	288.92	130.978
	150	5.40013e-05	0.000111817	5.44041e-05	7.34076e-05	3.32645e-05			150	245.706	508.769	247.539	334.005	151.354
	180	6.04525e-05	0.000130228	6.90448e-05	8.65752e-05	3.8048e-05			180	275.059	592.539	314.154	393.917	173.118
	210	7.61603e-05	0.000144024	7.43703e-05	9.81848e-05	3.97078e-05			210	346.529	655.308	338.385	446.741	180.67
	240	8.17582e-05	0.000148369	8.4328e-05	0.000104818	3.77376e-05			240	372	675.077	383.692	476.923	171.706
	270	9.58242e-05	0.000155114	8.74218e-05	0.000112787	3.68966e-05			270	436	705.77	397.769	513.18	167.88
	300	9.64964e-05	0.000162418	9.92393e-05	0.000119384	3.72931e-05			300	439.059	739	451.539	543.199	169.683
	25 µm								25 µm
		assembly efficiency								the number of assembled particles
	laser irradiation time [s]	n=1	n=2	n=3	average	standard deviation			laser irradiation time [s]	n=1	n=2	n=3	average	standard deviation
	0	1.44427e-05	1.70644e-05	3.34066e-05	2.16379e-05	1.02759e-05			0	65.7143	77.6429	152	98.4524	46.7556
	30	2.0989e-05	2.1146e-05	3.97645e-05	2.72998e-05	1.0795e-05			30	95.5	96.2143	180.929	124.214	49.1173
	60	2.4741e-05	1.76452e-05	4.0989e-05	2.77917e-05	1.19672e-05			60	112.571	80.2857	186.5	126.452	54.4507
	90	3.01413e-05	2.43642e-05	4.10832e-05	3.18629e-05	8.49142e-06			90	137.143	110.857	186.929	144.976	38.6359
	120	3.65934e-05	2.64678e-05	4.49451e-05	3.60021e-05	9.2528e-06			120	166.5	120.429	204.5	163.81	42.1002
	150	4.60126e-05	3.35636e-05	5.38148e-05	4.44636e-05	1.02141e-05			150	209.357	152.714	244.857	202.31	46.474
	180	4.66876e-05	3.49451e-05	5.3281e-05	4.49712e-05	9.28769e-06			180	212.429	159	242.429	204.619	42.259
	210	5.23077e-05	3.55259e-05	5.84772e-05	4.87703e-05	1.18775e-05			210	238	161.643	266.071	221.905	54.0428
	240	5.50706e-05	4.00471e-05	6.36578e-05	5.29252e-05	1.19507e-05			240	250.571	182.214	289.643	240.81	54.3755
	270	5.83987e-05	4.11931e-05	6.55259e-05	5.50392e-05	1.25094e-05			270	265.714	187.429	298.143	250.429	56.9179
	300	6.04867e-05	4.80691e-05	6.79906e-05	5.88488e-05	1.00612e-05			300	275.214	218.714	309.357	267.762	45.7787

## Sheet: Supplementary Fig. 6
	1.43x10^8 cells/mL
		survivalrate
	laser power [mW]	n=1	n=2	n=3	average	SD
	17	97.9219	98.6106	98.6066	98.3797	0.396472
	27	96.6883	95.8014	96.5633	96.351	0.480026
	37	98.0249	99.5122	95.8659	97.801	1.83342
	47	99.8073	98.1832	98.3152	98.7686	0.902011
	57	98.8529	97.4917	99.4983	98.6143	1.02434
	7.15x10^7 cells/mL
		survivalrate
	laser power [mW]	n=1	n=2	n=3	average	SD
	17	98.0377	98.4314	98.8736	98.4475	0.418192
	27	97.9505	99.4192	99.1416	98.8371	0.780274
	37	95.2915	99.7159	99.0996	98.0357	2.39642
	47	99.1453	99.4992	98.4954	99.0466	0.509122
	57	99.2891	99.4751	99.2337	99.3326	0.126425
	1.43x10^7 cells/mL
		survivalrate
	laser power [mW]	n=1	n=2	n=3
	17	98.1912	91.2903	98.09	95.8572	3.95535
	27	98.6916	94.1558	93.6963	95.5146	2.76096
	37	95.977	97.541	98.5816	97.3665	1.31101
	47	98.878	95.0935	97.1338	97.0351	1.89419
	57	99.5775	98.6647	98.8571	99.0331	0.481155

## Sheet: Supplementary Fig. 8 a
		the number of assembled bacteria [cells]
	laser power [mW]	n=1	n=2	n=3	averager	standard deviation
	47	66299.1	50180	46035.3	54171.5	10705.4
	57	73623.1	50105	82816.2	68848.1	16870.3
	67	64847.4	67111.8	73408.7	68455.9	4436.12
	77	71665.4	95655.3	79072	82130.9	12284
	87	139146	160392	147682	149073	10691.1
	97	164846	173030	152608	163495	10278.2

## Sheet: Supplementary Fig. 8 b
		assembly efficiency
	laser power	n=1	n=2	n=3	averager	standard deviation
	47	0.00278568	0.00210841	0.00193426	0.00227611	0.000449805
	57	0.00309341	0.00210525	0.00347967	0.00289278	0.000708834
	67	0.00272468	0.00281982	0.0030844	0.0028763	0.000186392
	77	0.00301115	0.00401913	0.00332235	0.00345088	0.000516135
	87	0.00584647	0.00673916	0.00620513	0.00626359	0.000449207
	97	0.00692632	0.00727018	0.00641208	0.00686953	0.000431858

## Sheet: Supplementry Fig. 9 c
	Wavelength[nm]	Absorptance
	100	0.511035
	110	0.543431
	120	0.554918
	130	0.53982
	140	0.515113
	150	0.494294
	160	0.48007
	170	0.47113
	180	0.465801
	190	0.462819
	200	0.461372
	210	0.460926
	220	0.461135
	230	0.461784
	240	0.462726
	250	0.463851
	260	0.465099
	270	0.466417
	280	0.467772
	290	0.469145
	300	0.470511
	310	0.471867
	320	0.4732
	330	0.474503
	340	0.475773
	350	0.477009
	360	0.478215
	370	0.479378
	380	0.480504
	390	0.481599
	400	0.482648
	410	0.483674
	420	0.484649
	430	0.485611
	440	0.486516
	450	0.487407
	460	0.488259
	470	0.489072
	480	0.489879
	490	0.490628
	500	0.491366
	510	0.492092
	520	0.492752
	530	0.493405
	540	0.49406
	550	0.494655
	560	0.495221
	570	0.495801
	580	0.496349
	590	0.496843
	600	0.497328
	610	0.497823
	620	0.498295
	630	0.498713
	640	0.499103
	650	0.499503
	660	0.499908
	670	0.500285
	680	0.500615
	690	0.500917
	700	0.501221
	710	0.501532
	720	0.501832
	730	0.502098
	740	0.502328
	750	0.502538
	760	0.502746
	770	0.50296
	780	0.50317
	790	0.503362
	800	0.503523
	810	0.503654
	820	0.503763
	830	0.503865
	840	0.503969
	850	0.504076
	860	0.504178
	870	0.504263
	880	0.504322
	890	0.504352
	900	0.504358
	910	0.504349
	920	0.504336
	930	0.504325
	940	0.504314
	950	0.5043
	960	0.504273
	970	0.504225
	980	0.504151
	990	0.504052
	1000	0.503929
	1010	0.503789
	1020	0.503638
	1030	0.503482
	1040	0.503324
	1050	0.503164
	1060	0.503001
	1070	0.502831
	1080	0.502647
	1090	0.502445
	1100	0.502223
	0	0
	0	0
	0	0
	0	0
	0	0
	0	0
	0	0
	0	0
	0	0
	0	0
	0	0
	0	0
	0	0
	0	0
	0	0
	0	0
	0	0
	0	0
	0	0
	0	0
	0	0
	0	0
	0	0
	0	0
	0	0
	0	0
	0	0
	0	0
	0	0
	0	0
	0	0
	0	0
	0	0
	0	0
	0	0
	0	0
	0	0
	0	0
	0	0
	0	0
	0	0
	0	0
	0	0
	0	0
	0	0
	0	0
	0	0
	0	0
	0	0
	0	0
	0	0
	0	0
	0	0
	0	0
	0	0
	0	0
	0	0
	0	0
	0	0
	0	0
	0	0
	0	0
	0	0
	0	0
	0	0
	0	0
	0	0
	0	0
	0	0
	0	0
	0	0
	0	0
	0	0
	0	0
	0	0
	0	0
	0	0
	0	0
	0	0
	0	0
	0	0
	0	0
	0	0
	0	0
	0	0
	0	0
	0	0
	0	0
	0	0
	0	0
	0	0
	0	0
	0	0
	0	0
	0	0
	0	0
	0	0
	0	0
	0	0
	0	0
	0	0
	0	0
	0	0
	0	0
	0	0
	0	0
	0	0
	0	0
	0	0
	0	0
	0	0
	0	0
	0	0
	0	0
	0	0
	0	0
	0	0
	0	0
	0	0
	0	0
	0	0
	0	0
	0	0
	0	0
	0	0
	0	0
	0	0
	0	0
	0	0
	0	0
	0	0
	0	0
	0	0
	0	0
	0	0
	0	0
	0	0
	0	0
	0	0
	0	0
	0	0
	0	0
	0	0
	0	0
	0	0
	0	0
	0	0
	0	0
	0	0
	0	0
	0	0
	0	0
	0	0
	0	0
	0	0
	0	0
	0	0
	0	0
	0	0
	0	0
	0	0
	0	0
	0	0
	0	0
	0	0
	0	0
	0	0
	0	0
	0	0
	0	0
	0	0
	0	0
	0	0
	0	0
	0	0
	0	0
	0	0
	0	0
	0	0
	0	0
	0	0
	0	0
	0	0
	0	0
	0	0
	0	0
	0	0
	0	0
	0	0
	0	0
	0	0
	0	0
	0	0
	0	0
	0	0
	0	0
	0	0
	0	0
	0	0
	0	0
	0	0
	0	0
	0	0
	0	0
	0	0
	0	0
	0	0
	0	0
	0	0
	0	0
	0	0
	0	0
	0	0
	0	0
	0	0
	0	0
	0	0
	0	0
	0	0
	0	0
	0	0
	0	0
	0	0
	0	0
	0	0
	0	0
	0	0
	0	0
	0	0
	0	0
	0	0
	0	0
	0	0
	0	0
	0	0
	0	0
	0	0
	0	0
	0	0
	0	0
	0	0
	0	0
	0	0
	0	0
	0	0
	0	0
	0	0
	0	0
	0	0
	0	0
